# Supplementary material for: Adjuvanted Protein Vaccines Boost RNA-Based Vaccines for Broader and More Potent Immune Responses
Source: Vaccines (Basel). 2025 Jul 28;13(8):797. doi: 10.3390/vaccines13080797 (PMC12389852; doi:10.3390/vaccines13080797)
Supplement: Supplementary file 1 [file vaccines-13-00797-s001.zip]

Archive with 1 entries (1 files):
- vaccines-3753187-supplementary.pdf
